# Supplementary material for: miR-145-5p Inhibits Neuroendocrine Differentiation and Tumor Growth by Regulating the SOX11/MYCN Axis in Prostate cancer
Source: Front Genet. 2022 Mar 9;13:790621. doi: 10.3389/fgene.2022.790621 (PMC8965462; doi:10.3389/fgene.2022.790621)
Supplement: Supplementary file 1 [file Table2.XLSX]

## Sheet: Sheet1
TARGET_GENE	GENE_DESCRIPTION	KEGG	BIOCARTA	PID	REACTOME	VALIDATION	DIANA	MIRANDA	MIRBRIDGE	PICTAR	PITA	RNA22	TARGETSCAN	TOTAL_HIT
CCDC25	coiled-coil domain containing 25	0	0	0	0	V	V	V		V	V		V	6
FBXO28	F-box protein 28	0	0	0	0	V	V	V		V	V		V	6
PPP3CA	protein phosphatase 3, catalytic subunit, alpha isozyme	13	14	7	4	V	V	V		V	V		V	6
RASA1	RAS p21 protein activator (GTPase activating protein) 1	2	9	16	3	V	V	V		V	V		V	6
RTKN	rhotekin	0	0	0	0	V	V	V		V	V		V	6
USP46	ubiquitin specific peptidase 46	0	0	0	0	V	V	V		V	V		V	6
ACVR2A	activin A receptor, type IIA	2	0	1	5		V	V		V	V	V	V	6
CFL2	cofilin 2 (muscle)	3	0	1	0		V	V		V	V	V	V	6
DAG1	dystroglycan 1 (dystrophin-associated glycoprotein 1)	5	1	0	0		V	V		V	V	V	V	6
FNDC3A	fibronectin type III domain containing 3A	0	0	0	0		V	V		V	V	V	V	6
KIAA0355	KIAA0355	0	0	0	0		V	V		V	V	V	V	6
MKL2	MKL/myocardin-like 2	0	0	0	0		V	V		V	V	V	V	6
SLC1A2	solute carrier family 1 (glial high affinity glutamate transporter), member 2	1	0	0	7		V	V		V	V	V	V	6
SSH2	slingshot protein phosphatase 2	1	0	0	0		V	V		V	V	V	V	6
SOX11	SRY (sex determining region Y)-box 11	0	0	0	0		V	V			V	V	V	5
ACBD3	acyl-CoA binding domain containing 3	0	0	0	0	V	V	V		V	V			5
CBFB	core-binding factor, beta subunit	0	0	3	0	V	V	V		V	V			5
CLINT1	clathrin interactor 1	0	0	0	4	V	V	V			V	V		5
FSCN1	fascin homolog 1, actin-bundling protein (Strongylocentrotus purpuratus)	0	0	0	0	V	V	V			V		V	5
IGF1R	insulin-like growth factor 1 receptor	10	8	6	0	V	V	V			V		V	5
ABR	active BCR-related	0	0	2	10		V	V		V		V	V	5
ACSL4	acyl-CoA synthetase long-chain family member 4	5	0	0	5		V	V		V	V		V	5
ACTG1	actin, gamma 1	14	1	0	0		V	V		V	V		V	5
ACVR1B	activin A receptor, type IB	1	0	0	3		V	V		V	V		V	5
ADD3	adducin 3 (gamma)	0	0	0	0		V	V		V	V		V	5
AKAP12	A kinase (PRKA) anchor protein 12	0	0	0	0		V			V	V	V	V	5
AP1G1	adaptor-related protein complex 1, gamma 1 subunit	1	0	0	10		V	V		V	V		V	5
AP2B1	adaptor-related protein complex 2, beta 1 subunit	2	0	0	23		V	V			V	V	V	5
APPBP2	amyloid beta precursor protein (cytoplasmic tail) binding protein 2	0	0	1	0		V	V		V	V		V	5
ARHGAP24	Rho GTPase activating protein 24	0	0	0	3		V	V		V	V		V	5
ARPC5	actin related protein 2/3 complex, subunit 5, 16kDa	5	5	4	0		V	V		V	V		V	5
ATXN2	ataxin 2	0	0	0	0		V	V		V	V		V	5
BACH2	BTB and CNC homology 1, basic leucine zipper transcription factor 2	0	0	0	0		V	V		V	V		V	5
BAZ2A	bromodomain adjacent to zinc finger domain, 2A	0	0	0	0		V	V		V	V		V	5
C11ORF9		0	0	0	0		V	V		V	V		V	5
C15ORF29		0	0	0	0		V	V		V	V		V	5
C20ORF20		0	0	0	0		V	V		V	V		V	5
C6ORF168		0	0	0	0		V	V		V	V		V	5
CABP1	calcium binding protein 1	0	0	0	0		V	V		V	V		V	5
CAMK1D	calcium/calmodulin-dependent protein kinase ID	0	0	0	0		V	V		V	V		V	5
CCNL1	cyclin L1	0	0	0	0		V	V		V	V		V	5
CDK6	cyclin-dependent kinase 6	9	3	5	4		V	V		V	V		V	5
CITED2	Cbp/p300-interacting transactivator, with Glu/Asp-rich carboxy-terminal domain, 2	0	1	2	0		V	V		V	V		V	5
CRISPLD2	cysteine-rich secretory protein LCCL domain containing 2	0	0	0	0		V	V			V	V	V	5
CSMD3	CUB and Sushi multiple domains 3	0	0	0	0		V	V		V	V		V	5
CTNNBIP1	catenin, beta interacting protein 1	1	0	1	0		V	V		V	V		V	5
CTNND1	catenin (cadherin-associated protein), delta 1	2	0	7	4		V	V		V	V		V	5
DACH1	dachshund homolog 1 (Drosophila)	0	0	0	0		V	V		V	V		V	5
DPYSL2	dihydropyrimidinase-like 2	1	0	0	6		V	V		V	V		V	5
DUSP6	dual specificity phosphatase 6	1	0	2	29		V	V		V	V		V	5
DYRK1A	dual-specificity tyrosine-(Y)-phosphorylation regulated kinase 1A	0	1	0	3		V	V		V	V		V	5
EEA1	early endosome antigen 1	2	1	0	4		V	V			V	V	V	5
EIF4B	eukaryotic translation initiation factor 4B	2	1	1	26		V	V		V	V		V	5
EPB41L5	erythrocyte membrane protein band 4.1 like 5	0	0	0	0		V	V		V	V		V	5
ERLIN1	ER lipid raft associated 1	0	0	0	0		V	V		V	V		V	5
FKBP3	FK506 binding protein 3, 25kDa	0	0	1	0		V	V		V	V		V	5
FLI1	Fli-1 proto-oncogene, ETS transcription factor	0	0	0	0		V	V		V	V		V	5
FMNL2	formin-like 2	0	0	0	0		V	V		V	V	V		5
FOXO1	forkhead box O1	3	1	8	18		V	V		V	V		V	5
FZD7	frizzled family receptor 7	4	0	3	4		V	V		V	V		V	5
GABARAPL2	GABA(A) receptor-associated protein-like 2	1	0	0	0		V	V		V	V		V	5
GGT7	gamma-glutamyltransferase 7	6	0	0	5		V	V		V	V		V	5
GLIS1	GLIS family zinc finger 1	0	0	0	0		V	V		V	V		V	5
GRB10	growth factor receptor-bound protein 10	0	0	6	5		V	V		V	V		V	5
HIC2	hypermethylated in cancer 2	0	0	0	0		V	V		V	V		V	5
INHBB	inhibin, beta B	2	0	0	4		V	V		V	V		V	5
INO80	INO80 complex subunit	0	0	0	0		V	V		V	V		V	5
ITGB8	integrin, beta 8	7	0	2	2		V	V			V	V	V	5
IVNS1ABP	influenza virus NS1A binding protein	0	0	0	0		V	V		V	V		V	5
KIAA2022	KIAA2022	0	0	0	0		V	V			V	V	V	5
KIF21A	kinesin family member 21A	0	0	0	0		V	V		V	V		V	5
LENG8	leukocyte receptor cluster (LRC) member 8	0	0	0	0		V	V		V	V		V	5
LOX	lysyl oxidase	0	0	0	0		V	V		V	V		V	5
MDFIC	MyoD family inhibitor domain containing	0	0	1	0		V	V		V	V		V	5
MPP5	membrane protein, palmitoylated 5 (MAGUK p55 subfamily member 5)	1	0	0	4		V	V		V	V		V	5
MYO5A	myosin VA (heavy chain 12, myoxin)	0	0	0	2		V	V		V	V		V	5
NEDD9	neural precursor cell expressed, developmentally down-regulated 9	0	0	0	0		V			V	V	V	V	5
NET1	neuroepithelial cell transforming 1	0	0	1	10		V	V		V	V		V	5
NUAK1	NUAK family, SNF1-like kinase, 1	0	0	0	0		V	V		V	V		V	5
NUFIP2	nuclear fragile X mental retardation protein interacting protein 2	0	0	0	0		V	V		V	V		V	5
PAN2	PAN2 poly(A) specific ribonuclease subunit homolog (S. cerevisiae)	0	0	0	5		V	V		V	V		V	5
PAPD4	PAP associated domain containing 4	0	0	0	0		V	V		V	V		V	5
PDCD4	programmed cell death 4 (neoplastic transformation inhibitor)	0	0	1	0		V	V		V	V		V	5
PLCL2	phospholipase C-like 2	0	0	0	0		V	V		V	V		V	5
PSD3	pleckstrin and Sec7 domain containing 3	1	0	0	0		V	V		V	V		V	5
QKI	QKI, KH domain containing, RNA binding	0	0	0	0		V	V		V	V		V	5
RAB14	RAB14, member RAS oncogene family	0	0	0	0		V	V		V	V		V	5
RAPH1	Ras association (RalGDS/AF-6) and pleckstrin homology domains 1	0	0	0	0		V	V		V	V		V	5
RBPMS2	RNA binding protein with multiple splicing 2	0	0	0	0		V	V			V	V	V	5
REV3L	REV3-like, polymerase (DNA directed), zeta, catalytic subunit	1	0	0	0		V	V		V	V		V	5
RGS7	regulator of G-protein signaling 7	0	0	0	4		V	V		V	V		V	5
RIN2	Ras and Rab interactor 2	0	0	2	0		V	V		V	V	V		5
SCAMP3	secretory carrier membrane protein 3	0	0	0	0		V	V		V	V		V	5
SCN3A	sodium channel, voltage-gated, type III, alpha subunit	0	0	0	4		V	V		V	V	V		5
SEMA3A	sema domain, immunoglobulin domain (Ig), short basic domain, secreted, (semaphorin) 3A	1	0	0	6		V	V		V	V		V	5
SEMA6A	sema domain, transmembrane domain (TM), and cytoplasmic domain, (semaphorin) 6A	1	0	0	4		V	V		V	V		V	5
SENP1	SUMO1/sentrin specific peptidase 1	0	0	1	0		V	V			V	V	V	5
SLITRK4	SLIT and NTRK-like family, member 4	0	0	0	0		V	V		V	V		V	5
SNX15	sorting nexin 15	0	0	0	0		V	V			V	V	V	5
SNX27	sorting nexin family member 27	0	0	0	0		V	V		V	V		V	5
SOX9	SRY (sex determining region Y)-box 9	0	0	0	0		V	V		V	V		V	5
SP8	Sp8 transcription factor	0	0	0	0		V	V			V	V	V	5
SPATS2	spermatogenesis associated, serine-rich 2	0	0	0	0		V	V		V	V		V	5
SRGAP1	SLIT-ROBO Rho GTPase activating protein 1	1	0	1	7		V	V		V	V		V	5
TBC1D15	TBC1 domain family, member 15	0	0	0	0		V	V			V	V	V	5
TBPL1	TBP-like 1	2	0	0	0		V	V		V	V	V		5
TRIM2	tripartite motif containing 2	0	0	0	0		V	V		V	V		V	5
UBA6	ubiquitin-like modifier activating enzyme 6	1	0	0	4		V	V		V	V		V	5
UXS1	UDP-glucuronate decarboxylase 1	3	0	0	0		V	V		V	V		V	5
XRN1	5'-3' exoribonuclease 1	1	0	0	8		V	V		V	V		V	5
YES1	v-yes-1 Yamaguchi sarcoma viral oncogene homolog 1	2	0	15	15		V	V		V	V		V	5
YTHDC1	YTH domain containing 1	0	0	0	0		V	V		V	V		V	5
YTHDF2	YTH domain family, member 2	0	0	0	0		V	V		V	V		V	5
ZBTB10	zinc finger and BTB domain containing 10	0	0	0	0		V	V		V	V		V	5
ZBTB33	zinc finger and BTB domain containing 33	0	0	1	0		V	V			V	V	V	5
ZFYVE9	zinc finger, FYVE domain containing 9	2	1	1	2		V	V		V	V		V	5
ZNF423	zinc finger protein 423	0	0	0	0		V	V		V	V		V	5
NAV3	neuron navigator 3	0	0	0	0			V		V	V	V	V	5
ABCA1	ATP-binding cassette, sub-family A (ABC1), member 1	1	0	1	6		V	V		V			V	4
ABCG4	ATP-binding cassette, sub-family G (WHITE), member 4	1	0	0	3		V	V			V		V	4
ACTB	actin, beta	15	0	0	8		V			V	V		V	4
ACTR3	ARP3 actin-related protein 3 homolog (yeast)	0	5	4	0		V	V		V	V			4
ADAM19	ADAM metallopeptidase domain 19	0	0	0	0		V	V		V			V	4
ADCYAP1	adenylate cyclase activating polypeptide 1 (pituitary)	1	0	0	11		V	V			V		V	4
AFF2	AF4/FMR2 family, member 2	0	0	0	0		V	V			V		V	4
AKAP9	A kinase (PRKA) anchor protein 9	0	1	0	16		V	V		V	V			4
AKIRIN1	akirin 1	0	0	0	0		V	V		V	V			4
ANGPT2	angiopoietin 2	0	0	1	3		V			V	V		V	4
ANKRD28	ankyrin repeat domain 28	0	0	0	0		V	V			V		V	4
AP3M2	adaptor-related protein complex 3, mu 2 subunit	1	0	0	0		V	V				V	V	4
AP3S1	adaptor-related protein complex 3, sigma 1 subunit	1	0	0	4		V	V		V	V			4
ARHGAP6	Rho GTPase activating protein 6	0	1	1	3		V	V			V		V	4
ARL5B	ADP-ribosylation factor-like 5B	0	0	0	0		V	V			V		V	4
ASAP2	ArfGAP with SH3 domain, ankyrin repeat and PH domain 2	2	1	1	0		V			V	V		V	4
ATF1	activating transcription factor 1	0	1	2	28		V				V	V	V	4
ATP2B1	ATPase, Ca++ transporting, plasma membrane 1	3	0	1	7		V	V			V	V		4
BLOC1S2	biogenesis of lysosomal organelles complex-1, subunit 2	0	0	0	0		V	V		V			V	4
BSN	bassoon presynaptic cytomatrix protein	0	0	0	0		V			V	V		V	4
C14ORF45		0	0	0	0		V	V		V	V			4
C6ORF115		0	0	0	0		V	V			V		V	4
CAMK2D	calcium/calmodulin-dependent protein kinase II delta	11	5	2	15		V	V			V		V	4
CAMKK1	calcium/calmodulin-dependent protein kinase kinase 1, alpha	1	1	0	6		V	V				V	V	4
CAMSAP1L1		0	0	0	0		V	V			V		V	4
CAPRIN1	cell cycle associated protein 1	0	0	0	0		V	V			V		V	4
CAPZB	capping protein (actin filament) muscle Z-line, beta	0	0	0	2		V	V			V		V	4
CASZ1	castor zinc finger 1	0	0	0	0		V	V			V		V	4
CDC37L1	cell division cycle 37-like 1	0	0	0	0		V	V		V	V			4
CDH2	cadherin 2, type 1, N-cadherin (neuronal)	2	0	4	7		V	V			V		V	4
CDR2L	cerebellar degeneration-related protein 2-like	0	0	0	0		V	V		V			V	4
CHP		13	0	2	0		V	V			V		V	4
CLEC16A	C-type lectin domain family 16, member A	0	0	0	0		V	V			V		V	4
CPEB3	cytoplasmic polyadenylation element binding protein 3	0	0	0	0		V	V			V	V		4
CPEB4	cytoplasmic polyadenylation element binding protein 4	0	0	0	0		V	V		V	V			4
CREB5	cAMP responsive element binding protein 5	3	0	0	0		V	V			V		V	4
CRKL	v-crk avian sarcoma virus CT10 oncogene homolog-like	13	5	10	8		V	V			V		V	4
CSTF3	cleavage stimulation factor, 3' pre-RNA, subunit 3, 77kDa	0	0	0	13		V	V		V	V			4
CUL5	cullin 5	1	0	0	7		V	V			V		V	4
DAGLA	diacylglycerol lipase, alpha	0	0	1	8		V	V			V		V	4
DLG4	discs, large homolog 4 (Drosophila)	1	1	1	18		V	V			V	V		4
DLX6	distal-less homeobox 6	0	0	1	0		V	V			V		V	4
DNAJB11	DnaJ (Hsp40) homolog, subfamily B, member 11	1	0	0	3		V	V		V	V			4
DNM3	dynamin 3	3	0	0	8		V	V			V		V	4
DOCK9	dedicator of cytokinesis 9	0	0	1	2		V	V			V		V	4
EFNA1	ephrin-A1	1	0	5	0		V	V			V		V	4
EFNA3	ephrin-A3	1	0	1	0		V	V		V	V			4
EFNB3	ephrin-B3	1	0	1	0		V	V			V		V	4
EIF4A2	eukaryotic translation initiation factor 4A2	1	3	0	15		V	V		V	V			4
EIF4EBP2	eukaryotic translation initiation factor 4E binding protein 2	0	0	0	0		V	V		V	V			4
ELMO1	engulfment and cell motility 1	3	0	5	4		V			V	V		V	4
EPS15	epidermal growth factor receptor pathway substrate 15	1	1	3	3		V	V			V		V	4
ERBB4	v-erb-b2 avian erythroblastic leukemia viral oncogene homolog 4	3	1	0	0		V	V			V		V	4
ERF	Ets2 repressor factor	0	0	0	0		V	V			V		V	4
ERG	v-ets avian erythroblastosis virus E26 oncogene homolog	0	0	0	0		V			V	V		V	4
EXOC8	exocyst complex component 8	0	0	0	2		V	V			V		V	4
EYA3	eyes absent homolog 3 (Drosophila)	0	0	0	0		V	V		V			V	4
EYA4	eyes absent homolog 4 (Drosophila)	0	0	0	0		V	V			V		V	4
FAM108B1		0	0	0	0		V	V			V		V	4
FAM135A	family with sequence similarity 135, member A	0	0	0	0		V	V			V		V	4
FBXL10		0	0	0	0		V	V		V	V			4
FBXL3	F-box and leucine-rich repeat protein 3	1	0	0	5		V	V			V		V	4
FBXO34	F-box protein 34	0	0	0	0		V	V			V		V	4
FGF5	fibroblast growth factor 5	4	0	0	20		V	V				V	V	4
FLNB	filamin B, beta	2	0	0	0		V	V		V			V	4
FNDC3B	fibronectin type III domain containing 3B	0	0	0	0		V	V			V		V	4
FRS2	fibroblast growth factor receptor substrate 2	1	0	4	17		V	V			V		V	4
GALNT1	UDP-N-acetyl-alpha-D-galactosamine:polypeptide N-acetylgalactosaminyltransferase 1 (GalNAc-T1)	2	0	0	0		V	V			V		V	4
GCC2	GRIP and coiled-coil domain containing 2	0	0	0	0		V	V			V		V	4
GCLM	glutamate-cysteine ligase, modifier subunit	2	0	0	5		V	V			V		V	4
GFRA1	GDNF family receptor alpha 1	0	0	2	4		V	V			V		V	4
GIGYF1	GRB10 interacting GYF protein 1	0	0	0	0		V	V			V		V	4
GLIS3	GLIS family zinc finger 3	0	0	0	0		V	V			V		V	4
GPHN	gephyrin	0	1	0	4		V	V		V	V			4
HHEX	hematopoietically expressed homeobox	1	0	0	0		V	V				V	V	4
HOXC11	homeobox C11	0	0	0	0		V	V		V	V			4
JHDM1D	jumonji C domain containing histone demethylase 1 homolog D (S. cerevisiae)	0	0	0	0		V	V			V		V	4
JPH1	junctophilin 1	0	0	0	0		V	V			V		V	4
KCNA1	potassium voltage-gated channel, shaker-related subfamily, member 1 (episodic ataxia with myokymia)	0	0	0	3		V	V			V		V	4
KLF5	Kruppel-like factor 5 (intestinal)	0	0	0	2		V	V			V		V	4
KLHL18	kelch-like family member 18	0	0	0	0		V	V			V		V	4
KLHL28	kelch-like family member 28	0	0	0	0		V	V			V		V	4
LDB1	LIM domain binding 1	0	1	0	0		V	V		V	V			4
LHFPL2	lipoma HMGIC fusion partner-like 2	0	0	0	0		V	V			V		V	4
LRRC59	leucine rich repeat containing 59	0	0	0	0		V	V		V		V		4
MAF	v-maf avian musculoaponeurotic fibrosarcoma oncogene homolog	0	1	3	0		V	V			V		V	4
MAGI2	membrane associated guanylate kinase, WW and PDZ domain containing 2	1	0	0	2		V	V			V		V	4
MAP3K3	mitogen-activated protein kinase kinase kinase 3	3	1	4	4		V			V	V		V	4
MAP4K4	mitogen-activated protein kinase kinase kinase kinase 4	1	1	4	0		V			V	V		V	4
MEST	mesoderm specific transcript	0	0	0	0		V	V			V		V	4
MKX	mohawk homeobox	0	0	0	0		V	V			V		V	4
MTF1	metal-regulatory transcription factor 1	0	0	0	0		V	V			V		V	4
MYO6	myosin VI	0	0	1	9		V	V			V		V	4
NEDD4L	neural precursor cell expressed, developmentally down-regulated 4-like, E3 ubiquitin protein ligase	3	0	3	4		V	V		V			V	4
NFE2L1	nuclear factor, erythroid 2-like 1	0	0	0	0		V	V		V			V	4
NR4A2	nuclear receptor subfamily 4, group A, member 2	0	0	0	3		V	V			V		V	4
NTN4	netrin 4	1	0	0	3		V	V			V		V	4
NUDT4	nudix (nucleoside diphosphate linked moiety X)-type motif 4	0	0	0	0		V			V	V		V	4
ORC2L		0	1	0	0		V	V			V		V	4
PAPD5	PAP associated domain containing 5	0	0	0	0		V	V			V		V	4
PBX3	pre-B-cell leukemia homeobox 3	0	0	0	0		V	V			V		V	4
PDE7B	phosphodiesterase 7B	1	0	0	4		V	V			V		V	4
PHLDB2	pleckstrin homology-like domain, family B, member 2	0	0	0	0		V	V		V	V			4
PRDM10	PR domain containing 10	0	0	0	0		V	V		V		V		4
PRKD3	protein kinase D3	0	0	0	0		V	V			V		V	4
PRPSAP2	phosphoribosyl pyrophosphate synthetase-associated protein 2	0	0	0	0		V	V			V		V	4
PTGFR	prostaglandin F receptor (FP)	2	0	0	8		V	V		V			V	4
QSER1	glutamine and serine rich 1	0	0	0	0		V	V			V		V	4
RAB11FIP4	RAB11 family interacting protein 4 (class II)	1	0	0	0		V	V			V		V	4
RAG1	recombination activating gene 1	1	0	0	0		V	V			V		V	4
RAPGEF2	Rap guanine nucleotide exchange factor (GEF) 2	1	2	0	0		V	V			V		V	4
RASA2	RAS p21 protein activator 2	1	0	1	0		V	V		V			V	4
RASSF5	Ras association (RalGDS/AF-6) domain family member 5	3	0	2	0		V	V		V	V			4
RNF170	ring finger protein 170	0	0	0	0		V	V			V		V	4
RNF207	ring finger protein 207	0	0	0	0		V	V			V	V		4
RPS6KB1	ribosomal protein S6 kinase, 70kDa, polypeptide 1	6	10	13	11		V	V			V		V	4
RREB1	ras responsive element binding protein 1	0	0	0	0		V	V			V		V	4
SACM1L	SAC1 suppressor of actin mutations 1-like (yeast)	0	0	0	0		V	V		V	V			4
SBF2	SET binding factor 2	0	0	0	0		V	V		V	V			4
SENP2	SUMO1/sentrin/SMT3 specific peptidase 2	2	0	0	0		V	V			V		V	4
SIRPA	signal-regulatory protein alpha	0	0	0	4		V	V				V	V	4
SLC25A25	solute carrier family 25 (mitochondrial carrier; phosphate carrier), member 25	0	0	0	0		V	V		V			V	4
SLITRK6	SLIT and NTRK-like family, member 6	0	0	0	0		V	V		V			V	4
SMAD3	SMAD family member 3	10	4	7	4		V			V	V		V	4
SMAD4	SMAD family member 4	8	7	11	5		V	V			V		V	4
SMAD5	SMAD family member 5	1	2	3	2		V	V			V		V	4
SOCS7	suppressor of cytokine signaling 7	1	0	0	0		V	V			V		V	4
SPOP	speckle-type POZ protein	0	0	1	0		V	V			V		V	4
SPSB4	splA/ryanodine receptor domain and SOCS box containing 4	0	0	0	4		V	V		V			V	4
SPTY2D1	SPT2, Suppressor of Ty, domain containing 1 (S. cerevisiae)	0	0	0	0		V	V			V		V	4
SRGAP2	SLIT-ROBO Rho GTPase activating protein 2	1	0	0	7		V	V			V		V	4
SS18	synovial sarcoma translocation, chromosome 18	0	0	0	0		V	V				V	V	4
SSBP3	single stranded DNA binding protein 3	0	0	0	0		V	V			V		V	4
ST6GALNAC3	ST6 (alpha-N-acetyl-neuraminyl-2,3-beta-galactosyl-1,3)-N-acetylgalactosaminide alpha-2,6-sialyltransferase 3	2	0	0	0		V	V			V		V	4
STAM	signal transducing adaptor molecule (SH3 domain and ITAM motif) 1	2	0	1	5		V	V			V		V	4
TAGLN2	transgelin 2	0	0	0	0		V	V			V		V	4
TBC1D22B	TBC1 domain family, member 22B	0	0	0	0		V	V		V	V			4
TGFBR2	transforming growth factor, beta receptor II (70/80kDa)	10	5	5	2		V	V			V		V	4
TLL1	tolloid-like 1	0	0	0	0		V	V			V		V	4
TM9SF4	transmembrane 9 superfamily protein member 4	0	0	0	0		V	V		V			V	4
TMEM178		0	0	0	0		V	V			V		V	4
TMEM9B	TMEM9 domain family, member B	0	0	0	0		V	V			V		V	4
TNFRSF11B	tumor necrosis factor receptor superfamily, member 11b	1	0	0	0		V	V			V		V	4
TSPYL4	TSPY-like 4	0	0	0	0		V	V			V		V	4
UBE2Z	ubiquitin-conjugating enzyme E2Z	1	0	0	4		V	V		V	V			4
UBTF	upstream binding transcription factor, RNA polymerase I	0	0	2	9		V	V			V		V	4
UTY	ubiquitously transcribed tetratricopeptide repeat containing, Y-linked	0	0	0	0		V	V			V		V	4
VAPA	VAMP (vesicle-associated membrane protein)-associated protein A, 33kDa	1	0	0	2		V	V			V		V	4
VASN	vasorin	0	0	0	0		V			V	V		V	4
VGLL4	vestigial like 4 (Drosophila)	0	0	0	0		V	V			V		V	4
WWC2	WW and C2 domain containing 2	0	0	0	0		V	V				V	V	4
ZBTB6	zinc finger and BTB domain containing 6	0	0	0	0		V	V			V		V	4
ZC3H11A	zinc finger CCCH-type containing 11A	0	0	0	0		V	V			V		V	4
ZDHHC9	zinc finger, DHHC-type containing 9	0	0	0	0		V	V		V	V			4
PLAGL2	pleiomorphic adenoma gene-like 2	0	0	0	0			V		V	V		V	4
C11ORF58	chromosome 11 open reading frame 58	0	0	0	0	V		V		V				3
MUC1	mucin 1, cell surface associated	0	0	0	0	V	V					V		3
AARS	alanyl-tRNA synthetase	1	0	0	3		V	V					V	3
ABLIM2	actin binding LIM protein family, member 2	1	0	0	4		V			V			V	3
ADAMTS5	ADAM metallopeptidase with thrombospondin type 1 motif, 5	0	0	0	0		V	V					V	3
ADPGK	ADP-dependent glucokinase	2	0	0	0		V			V			V	3
AGAP1	ArfGAP with GTPase domain, ankyrin repeat and PH domain 1	1	0	0	0		V	V			V			3
AGFG1	ArfGAP with FG repeats 1	0	0	0	0		V	V					V	3
AGPAT3	1-acylglycerol-3-phosphate O-acyltransferase 3	3	0	0	3		V	V					V	3
AHCYL1	adenosylhomocysteinase-like 1	3	0	0	0		V	V			V			3
ALKBH1	alkB, alkylation repair homolog 1 (E. coli)	0	0	0	0		V	V					V	3
AMOT	angiomotin	0	0	0	0		V	V				V		3
AMOTL2	angiomotin like 2	0	0	0	0		V			V			V	3
ANO6	anoctamin 6	0	0	0	0		V	V					V	3
ARHGAP26	Rho GTPase activating protein 26	0	0	1	3		V			V			V	3
ARHGAP28	Rho GTPase activating protein 28	0	0	0	3		V	V					V	3
ARHGAP5	Rho GTPase activating protein 5	2	4	2	3		V	V			V			3
ARID4B	AT rich interactive domain 4B (RBP1-like)	0	0	0	0		V	V			V			3
ARMCX3	armadillo repeat containing, X-linked 3	0	0	0	0		V	V			V			3
ATAD2B	ATPase family, AAA domain containing 2B	0	0	0	0		V	V			V			3
ATG9B	autophagy related 9B	0	0	0	0		V	V				V		3
ATXN7L1	ataxin 7-like 1	0	0	0	0		V	V					V	3
BAAT	bile acid CoA: amino acid N-acyltransferase (glycine N-choloyltransferase)	5	0	0	5		V	V			V			3
BACE1	beta-site APP-cleaving enzyme 1	1	0	0	0		V	V				V		3
BCL11B	B-cell CLL/lymphoma 11B (zinc finger protein)	0	0	0	0		V	V			V			3
BCR	breakpoint cluster region	2	2	2	3		V				V		V	3
BIRC2	baculoviral IAP repeat containing 2	7	4	5	7		V	V				V		3
BLCAP	bladder cancer associated protein	0	0	0	0		V	V			V			3
BZW1	basic leucine zipper and W2 domains 1	0	0	0	0		V	V			V			3
C10ORF76	chromosome 10 open reading frame 76	0	0	0	0		V	V				V		3
C12ORF36	chromosome 12 open reading frame 36	0	0	0	0		V	V				V		3
C13ORF35	chromosome 13 open reading frame 35	0	0	0	0		V	V					V	3
C16ORF72	chromosome 16 open reading frame 72	0	0	0	0		V	V			V			3
CACHD1	cache domain containing 1	0	0	0	0		V			V			V	3
CACNB2	calcium channel, voltage-dependent, beta 2 subunit	5	0	0	11		V	V					V	3
CASP10	caspase 10, apoptosis-related cysteine peptidase	2	4	4	9		V					V	V	3
CAV2	caveolin 2	3	0	1	0		V	V					V	3
CC2D1B	coiled-coil and C2 domain containing 1B	0	0	0	0		V	V					V	3
CCDC62	coiled-coil domain containing 62	0	0	0	0		V	V					V	3
CCDC88A	coiled-coil domain containing 88A	0	0	0	0		V	V				V		3
CCL20	chemokine (C-C motif) ligand 20	2	0	0	8		V	V				V		3
CCND2	cyclin D2	5	1	4	4		V			V			V	3
CCNJ	cyclin J	0	0	0	0		V	V		V				3
CD47	CD47 molecule	1	0	1	4		V	V		V				3
CD53	CD53 molecule	0	0	0	0		V	V				V		3
CD93	CD93 molecule	0	0	0	0		V	V				V		3
CDC27	cell division cycle 27	4	0	0	20		V	V			V			3
CMTM8	CKLF-like MARVEL transmembrane domain containing 8	0	0	0	0		V	V			V			3
CNOT4	CCR4-NOT transcription complex, subunit 4	1	0	0	5		V	V			V			3
CNOT6L	CCR4-NOT transcription complex, subunit 6-like	1	0	0	5		V	V					V	3
CORO2B	coronin, actin binding protein, 2B	0	0	0	0		V	V					V	3
CPEB1	cytoplasmic polyadenylation element binding protein 1	3	0	1	0		V	V			V			3
CREBL2	cAMP responsive element binding protein-like 2	0	0	0	0		V	V				V		3
CRK	v-crk avian sarcoma virus CT10 oncogene homolog	13	2	20	23		V	V			V			3
CSNK1G1	casein kinase 1, gamma 1	1	0	4	0		V	V				V		3
CSPP1	centrosome and spindle pole associated protein 1	0	0	0	0		V	V				V		3
CTGF	connective tissue growth factor	0	0	2	3		V	V		V				3
CXCL3	chemokine (C-X-C motif) ligand 3	2	0	0	8		V	V				V		3
DCP2	decapping mRNA 2	1	0	0	9		V	V			V			3
DENND4B	DENN/MADD domain containing 4B	0	0	0	0		V				V		V	3
DENND5B	DENN/MADD domain containing 5B	0	0	0	0		V				V		V	3
DERL2	derlin 2	1	0	0	0		V	V			V			3
DIXDC1	DIX domain containing 1	0	0	0	0		V	V			V			3
DOK6	docking protein 6	0	0	1	0		V	V			V			3
DPH5	diphthamide biosynthesis 5	0	0	0	0		V				V		V	3
DPY19L4	dpy-19-like 4 (C. elegans)	0	0	0	0		V	V					V	3
DRG1	developmentally regulated GTP binding protein 1	0	0	0	0		V	V					V	3
EBF3	early B-cell factor 3	0	0	0	0		V				V		V	3
EIF2C1		0	0	0	2		V	V		V				3
EPHB3	EPH receptor B3	1	0	2	0		V	V			V			3
ESR1	estrogen receptor 1	0	3	11	3		V				V		V	3
ETNK1	ethanolamine kinase 1	2	0	0	0		V				V		V	3
F11R	F11 receptor	4	0	4	8		V	V			V			3
FAM108C1		0	0	0	0		V				V		V	3
FAM119B		0	0	0	0		V	V			V			3
FAM19A2	family with sequence similarity 19 (chemokine (C-C motif)-like), member A2	0	0	0	0		V	V			V			3
FAM46C	family with sequence similarity 46, member C	0	0	0	0		V	V			V			3
FAM70A		0	0	0	0		V	V			V			3
FAM81A	family with sequence similarity 81, member A	0	0	0	0		V	V			V			3
FBXO45	F-box protein 45	0	0	1	0		V				V		V	3
FGFBP3	fibroblast growth factor binding protein 3	0	0	0	0		V	V				V		3
FN1	fibronectin 1	7	0	11	11		V	V			V			3
FRYL	FRY-like	0	0	0	0		V	V			V			3
FUS	fused in sarcoma	0	0	0	6		V	V					V	3
FZD4	frizzled family receptor 4	4	0	1	4		V	V					V	3
GBA	glucosidase, beta, acid	4	0	0	0		V	V				V		3
GCC1	GRIP and coiled-coil domain containing 1	0	0	0	0		V	V				V		3
GK5	glycerol kinase 5 (putative)	0	0	0	0		V	V					V	3
GMFB	glia maturation factor, beta	0	0	0	0		V	V					V	3
GRPEL2	GrpE-like 2, mitochondrial (E. coli)	0	0	0	0		V	V				V		3
H2AFX	H2A histone family, member X	1	0	2	24		V				V		V	3
HAVCR2	hepatitis A virus cellular receptor 2	0	0	0	0		V	V				V		3
HDAC4	histone deacetylase 4	0	1	5	0		V	V				V		3
HECW2	HECT, C2 and WW domain containing E3 ubiquitin protein ligase 2	0	0	0	0		V	V			V			3
HEMK1	HemK methyltransferase family member 1	3	0	0	0		V	V				V		3
HEY1	hes-related family bHLH transcription factor with YRPW motif 1	0	0	1	0		V	V			V			3
HISPPD1		0	0	0	0		V	V			V			3
HLTF	helicase-like transcription factor	0	0	0	0		V					V	V	3
HOXA1	homeobox A1	0	0	0	0		V	V			V			3
HS3ST4	heparan sulfate (glucosamine) 3-O-sulfotransferase 4	0	0	0	0		V	V			V			3
HTR2C	5-hydroxytryptamine (serotonin) receptor 2C, G protein-coupled	3	0	0	8		V	V			V			3
HYAL2	hyaluronoglucosaminidase 2	2	0	0	0		V	V				V		3
IRS2	insulin receptor substrate 2	5	0	5	15		V	V			V			3
ITGB3	integrin, beta 3 (platelet glycoprotein IIIa, antigen CD61)	8	2	14	16		V	V				V		3
ITPR2	inositol 1,4,5-trisphosphate receptor, type 2	12	0	0	28		V	V					V	3
IYD	iodotyrosine deiodinase	0	0	0	4		V	V				V		3
KCNA4	potassium voltage-gated channel, shaker-related subfamily, member 4	0	0	0	3		V	V			V			3
KCNK1	potassium channel, subfamily K, member 1	0	0	0	4		V	V			V			3
KIAA0317		0	0	0	0		V				V		V	3
KIAA1715	KIAA1715	0	0	0	0		V				V		V	3
LAMP2	lysosomal-associated membrane protein 2	2	0	0	4		V	V			V			3
LASP1	LIM and SH3 protein 1	0	0	0	0		V					V	V	3
LMBR1L	limb development membrane protein 1-like	0	0	0	0		V	V			V			3
LPIN2	lipin 2	0	0	0	3		V					V	V	3
LRRC16A	leucine rich repeat containing 16A	0	0	0	2		V	V				V		3
LUZP2	leucine zipper protein 2	0	0	0	0		V	V				V		3
LYVE1	lymphatic vessel endothelial hyaluronan receptor 1	0	0	0	0		V	V					V	3
MAP4K2	mitogen-activated protein kinase kinase kinase kinase 2	1	3	1	0		V				V		V	3
MAP9	microtubule-associated protein 9	0	0	0	0		V	V					V	3
MAPK1	mitogen-activated protein kinase 1	50	40	52	84		V			V		V		3
MECP2	methyl CpG binding protein 2 (Rett syndrome)	0	0	0	0		V	V		V				3
MED13	mediator complex subunit 13	0	0	0	4		V	V			V			3
MEGF11	multiple EGF-like-domains 11	0	0	0	0		V	V					V	3
MFAP3	microfibrillar-associated protein 3	0	0	0	0		V	V				V		3
MPZL1	myelin protein zero-like 1	1	0	0	0		V	V					V	3
MPZL2	myelin protein zero-like 2	0	0	0	0		V			V			V	3
MRPL17	mitochondrial ribosomal protein L17	0	0	0	0		V	V				V		3
MTMR4	myotubularin related protein 4	0	0	0	0		V	V			V			3
MYO1D	myosin ID	0	0	0	0		V					V	V	3
NAB2	NGFI-A binding protein 2 (EGR1 binding protein 2)	0	0	0	0		V	V				V		3
NDFIP2	Nedd4 family interacting protein 2	0	0	0	0		V				V		V	3
NDUFA4	NADH dehydrogenase (ubiquinone) 1 alpha subcomplex, 4, 9kDa	5	0	0	4		V	V					V	3
NEGR1	neuronal growth regulator 1	1	0	0	0		V	V					V	3
NFIB	nuclear factor I/B	0	0	1	5		V	V					V	3
NLGN1	neuroligin 1	1	0	0	0		V	V			V			3
NLN	neurolysin (metallopeptidase M3 family)	1	0	0	0		V	V			V			3
NR1D2	nuclear receptor subfamily 1, group D, member 2	0	0	0	3		V	V			V			3
NR2F2	nuclear receptor subfamily 2, group F, member 2	0	0	2	2		V	V			V			3
NR4A3	nuclear receptor subfamily 4, group A, member 3	0	0	0	3		V	V			V			3
NRCAM	neuronal cell adhesion molecule	1	0	0	6		V	V			V			3
NRP2	neuropilin 2	0	0	2	8		V	V			V			3
ODZ1		0	0	0	0		V	V			V			3
OS9	osteosarcoma amplified 9, endoplasmic reticulum lectin	1	0	1	0		V				V		V	3
OSBPL9	oxysterol binding protein-like 9	0	0	0	0		V			V		V		3
PAK1	p21 protein (Cdc42/Rac)-activated kinase 1	11	12	15	17		V	V			V			3
PAK7	p21 protein (Cdc42/Rac)-activated kinase 7	6	1	0	4		V	V			V			3
PCDH20	protocadherin 20	0	0	0	0		V	V			V			3
PDE11A	phosphodiesterase 11A	1	0	0	8		V	V				V		3
PDGFD	platelet derived growth factor D	6	0	2	2		V	V					V	3
PDXK	pyridoxal (pyridoxine, vitamin B6) kinase	2	0	0	4		V	V				V		3
PHF20L1	PHD finger protein 20-like 1	0	0	0	0		V	V			V			3
PHOX2B	paired-like homeobox 2b	0	0	0	0		V	V				V		3
PHRF1	PHD and ring finger domains 1	0	0	0	0		V	V					V	3
PHTF1	putative homeodomain transcription factor 1	0	0	0	0		V	V			V			3
PIGF	phosphatidylinositol glycan anchor biosynthesis, class F	2	0	0	4		V				V	V		3
PKNOX2	PBX/knotted 1 homeobox 2	0	0	0	0		V	V				V		3
PLXDC1	plexin domain containing 1	0	0	0	0		V	V				V		3
PMP22	peripheral myelin protein 22	0	0	1	0		V	V					V	3
POGZ	pogo transposable element with ZNF domain	0	0	0	0		V	V			V			3
PPFIA3	protein tyrosine phosphatase, receptor type, f polypeptide (PTPRF), interacting protein (liprin), alpha 3	0	0	0	0		V	V			V			3
PPP1R9A	protein phosphatase 1, regulatory subunit 9A	0	0	0	0		V	V					V	3
PRC1	protein regulator of cytokinesis 1	0	0	0	0		V	V				V		3
PRDM2	PR domain containing 2, with ZNF domain	0	0	0	0		V	V					V	3
PSD2	pleckstrin and Sec7 domain containing 2	1	0	0	0		V	V				V		3
PTPRT	protein tyrosine phosphatase, receptor type, T	0	0	0	0		V	V				V		3
RAB3IP	RAB3A interacting protein	0	0	0	0		V	V				V		3
RAD23B	RAD23 homolog B (S. cerevisiae)	2	0	0	6		V	V				V		3
RAD51L1		1	0	0	2		V	V					V	3
RALGPS1	Ral GEF with PH domain and SH3 binding motif 1	0	0	0	0		V	V				V		3
RAP2B	RAP2B, member of RAS oncogene family	0	1	0	0		V	V				V		3
RBM47	RNA binding motif protein 47	0	0	0	0		V	V					V	3
RBPMS	RNA binding protein with multiple splicing	0	0	0	0		V				V		V	3
RC3H1	ring finger and CCCH-type domains 1	0	0	0	0		V				V		V	3
RCOR1	REST corepressor 1	1	0	0	2		V	V			V			3
REEP1	receptor accessory protein 1	0	0	0	0		V	V		V				3
RGAG1	retrotransposon gag domain containing 1	0	0	0	0		V	V			V			3
RGL1	ral guanine nucleotide dissociation stimulator-like 1	0	0	0	3		V	V				V		3
RINT1	RAD50 interactor 1	0	0	0	0		V	V			V			3
RNF216	ring finger protein 216	0	0	0	0		V				V		V	3
RNF8	ring finger protein 8, E3 ubiquitin protein ligase	0	0	1	0		V	V				V		3
ROD1		0	0	0	0		V	V			V			3
RPS6KA6	ribosomal protein S6 kinase, 90kDa, polypeptide 6	6	0	0	12		V	V			V			3
RSPO1	R-spondin 1	0	0	1	0		V	V					V	3
SCN2A	sodium channel, voltage-gated, type II, alpha subunit	0	0	0	4		V	V			V			3
SEC62	SEC62 homolog (S. cerevisiae)	2	0	0	0		V	V					V	3
SERTAD2	SERTA domain containing 2	0	0	0	0		V	V				V		3
SGCZ	sarcoglycan, zeta	0	0	0	0		V	V			V			3
SH2B3	SH2B adaptor protein 3	1	0	2	5		V	V			V			3
SH3BGRL2	SH3 domain binding glutamic acid-rich protein like 2	0	0	0	0		V	V					V	3
SKP1	S-phase kinase-associated protein 1	7	2	3	27		V	V					V	3
SLC24A3	solute carrier family 24 (sodium/potassium/calcium exchanger), member 3	0	0	0	4		V	V		V				3
SLC26A9	solute carrier family 26 (anion exchanger), member 9	0	0	0	4		V	V			V			3
SLC39A8	solute carrier family 39 (zinc transporter), member 8	0	0	0	6		V	V				V		3
SLC4A5	solute carrier family 4 (sodium bicarbonate cotransporter), member 5	0	0	0	4		V				V		V	3
SLC7A8	solute carrier family 7 (amino acid transporter light chain, L system), member 8	1	0	0	7		V	V					V	3
SLN	sarcolipin	0	0	0	0		V	V			V			3
SMEK2	SMEK homolog 2, suppressor of mek1 (Dictyostelium)	0	0	0	0		V	V			V			3
SNTA1	syntrophin, alpha 1	0	0	1	0		V	V				V		3
STC1	stanniocalcin 1	0	0	0	0		V	V			V			3
SUPT7L	suppressor of Ty 7 (S. cerevisiae)-like	0	0	2	0		V	V				V		3
SYNJ1	synaptojanin 1	3	1	2	0		V	V			V			3
TBC1D12	TBC1 domain family, member 12	0	0	0	0		V	V					V	3
TBX15	T-box 15	0	0	0	0		V	V			V			3
TJP1	tight junction protein 1	5	0	2	8		V	V			V			3
TLE4	transducin-like enhancer of split 4 (E(sp1) homolog, Drosophila)	0	0	2	0		V			V		V		3
TLN2	talin 2	1	0	0	0		V	V		V				3
TMEM86A	transmembrane protein 86A	0	0	0	0		V	V				V		3
TMEM92	transmembrane protein 92	0	0	0	0		V	V				V		3
TMOD1	tropomodulin 1	0	0	0	2		V	V					V	3
TOMM40L	translocase of outer mitochondrial membrane 40 homolog (yeast)-like	1	0	0	0		V	V			V			3
TP53BP1	tumor protein p53 binding protein 1	0	0	1	5		V	V			V			3
TRAM1	translocation associated membrane protein 1	1	0	0	2		V	V			V			3
TXNDC4		0	0	0	0		V	V					V	3
UBTD2	ubiquitin domain containing 2	0	0	0	0		V	V					V	3
UHRF1	ubiquitin-like with PHD and ring finger domains 1	0	0	0	0		V				V		V	3
UVRAG	UV radiation resistance associated	0	0	0	0		V	V			V			3
VANGL1	VANGL planar cell polarity protein 1	1	0	0	0		V				V		V	3
VEZF1	vascular endothelial zinc finger 1	0	0	0	0		V	V			V			3
VPS54	vacuolar protein sorting 54 homolog (S. cerevisiae)	0	0	0	0		V	V			V			3
WDFY3	WD repeat and FYVE domain containing 3	0	0	0	0		V	V				V		3
WDR43	WD repeat domain 43	0	0	0	0		V	V				V		3
XIRP1	xin actin-binding repeat containing 1	0	0	0	0		V	V		V				3
ZBTB2	zinc finger and BTB domain containing 2	0	0	0	0		V	V			V			3
ZBTB43	zinc finger and BTB domain containing 43	0	0	0	0		V	V					V	3
ZDHHC8	zinc finger, DHHC-type containing 8	0	0	0	0		V	V					V	3
ZFP2	ZFP2 zinc finger protein	0	0	0	2		V			V			V	3
ZNF138	zinc finger protein 138	0	0	0	2		V	V			V			3
ZNF181	zinc finger protein 181	0	0	0	0		V	V			V			3
ZNF37A	zinc finger protein 37A	0	0	0	2		V	V				V		3
ZNF384	zinc finger protein 384	0	0	0	0		V			V		V		3
ZSCAN22	zinc finger and SCAN domain containing 22	0	0	0	0		V	V				V		3
ZSWIM6	zinc finger, SWIM-type containing 6	0	0	0	0		V	V				V		3
ADRA2B	adrenoceptor alpha 2B	1	0	0	13			V			V		V	3
ATP6V0B	ATPase, H+ transporting, lysosomal 21kDa, V0 subunit b	6	0	0	6			V				V	V	3
ATXN7L3	ataxin 7-like 3	0	0	0	0			V			V		V	3
C12ORF30		0	0	0	0			V			V		V	3
ETS1	v-ets avian erythroblastosis virus E26 oncogene homolog 1	3	2	9	0			V				V	V	3
FARP1	FERM, RhoGEF (ARHGEF) and pleckstrin domain protein 1 (chondrocyte-derived)	0	0	1	0			V			V	V		3
KCNJ12	potassium inwardly-rectifying channel, subfamily J, member 12	0	0	0	12			V			V		V	3
KLF14	Kruppel-like factor 14	0	0	0	0			V			V		V	3
KLHDC10	kelch domain containing 10	0	0	0	0			V				V	V	3
LARP5		0	0	0	0			V			V		V	3
LRP2	low density lipoprotein receptor-related protein 2	1	0	1	3			V			V		V	3
MSI2	musashi RNA-binding protein 2	0	0	0	0			V		V		V		3
MTX3	metaxin 3	0	0	0	0			V			V		V	3
PALM2	paralemmin 2	0	0	0	0			V			V		V	3
PAQR9	progestin and adipoQ receptor family member IX	0	0	0	0			V			V		V	3
PEG10	paternally expressed 10	0	0	1	0			V			V		V	3
PHF21A	PHD finger protein 21A	0	0	0	2			V			V		V	3
RIMS1	regulating synaptic membrane exocytosis 1	0	0	1	9			V			V		V	3
SON	SON DNA binding protein	0	0	0	0			V			V	V		3
USP31	ubiquitin specific peptidase 31	0	0	0	0			V			V		V	3
ZFHX4	zinc finger homeobox 4	0	0	0	0			V			V		V	3
IRS1	insulin receptor substrate 1	5	7	10	15	V				V				2
PARP8	poly (ADP-ribose) polymerase family, member 8	0	0	0	0	V		V						2
CCNA2	cyclin A2	2	0	10	22	V								1
KRT7	keratin 7	0	0	0	0	V								1
MYC	v-myc avian myelocytomatosis viral oncogene homolog	14	13	22	8	V								1
