# Supplementary material for: miR-145-5p Inhibits Neuroendocrine Differentiation and Tumor Growth by Regulating the SOX11/MYCN Axis in Prostate cancer
Source: Front Genet. 2022 Mar 9;13:790621. doi: 10.3389/fgene.2022.790621 (PMC8965462; doi:10.3389/fgene.2022.790621)
Supplement: Supplementary file 3 [file Table1.XLSX]

## Sheet: Sheet1
Gene	Primers	Type
NSE	GAGACAAACAGCGTTACTTAG	F
	GTCCCCATCCCTTAGTTCCAG	R
Synaptophysin	CCACAGACCCAGAGAACATTAT	F
	CTTAAACACGAACCACAGGTTG	R
Chromogranin A	GCGGTGGAAGAGCCATCAT	F
	TCTGTGGCTTCACCACTTTTCTC	R
SOX11	GTCAAGTGCGTGTTTCTGGAT	F
	GGCTCCTGTTTGATCTGCAG	R
MYCN	ATGAAGAGGAAGAAATCGACGT	F
	CTTTATCTTCTTCTGTGGGGGT	R
hsa-miR-145-5p	GTCCAGTTTTCCCAGGAATCCC	F
	B532451-001(Sangon Biotech)	R
U6	B532451-001(Sangon Biotech)	F
	B532451-001(Sangon Biotech)	R
β-actin	CCTGGCACCCAGCACAAT	F
	GGGCCGGACTCGTCATAC	R
Gene	siRNAs (oligos sequence 5to 3’)
Hsa-miR-145-5p inhibitor	AGGGAUUCCUGGGAAAACUGGAC
Inhibitor Negative Control	CAGUACUUUUGUGUAGUACAA
Hsa-miR-145-5p mimics sense	GUCCAGUUUUCCCAGGAAUCCCU
Hsa-miR-145-5p mimics antisense	GGAUUCCUGGGAAAACUGGACUU
Negative Control sense	UUCUCCGAACGUGUCACGUTT
Negative Control antisense	ACGUGACACGUUCGGAGAATT
SOX11 siRNA#1	GACCAGUCGUGAUAUGGAATT
SOX11 siRNA#2	CAGUCGUGAUAUGGAAUGUTT
SOX11 siRNA#3	UCGUGAUAUGGAAUGUGCATT
siRNA-Negative Control	UUCUCCGAACGUGUCACGUTT
